# Supplementary material for: Contribution of Risk and Resilience Factors to Suicidality among Mental Health-Help-Seeking Adolescent Outpatients: A Cross-Sectional Study
Source: J Clin Med. 2023 Mar 2;12(5):1974. doi: 10.3390/jcm12051974 (PMC10004343; doi:10.3390/jcm12051974)
Supplement: Supplementary file 1 [file jcm-12-01974-s001.zip]

Archive with 1 entries (1 files):
- jcm-2208454-supplementary.pdf
